# Supplementary material for: Non-associative versus associative learning by foraging predatory mites
Source: BMC Ecol. 2017 Jan 14;17:2. doi: 10.1186/s12898-016-0112-x (PMC5237478; doi:10.1186/s12898-016-0112-x)
Supplement: Supplementary file 1 — Additional file 1: Table S1. Raw data of both experiments, no-choice and choice. [file 12898_2016_112_MOESM1_ESM.xlsx]

## Sheet: No Choice
Replicate	Prey species	Type of Experience	Pred24	Egg24	Pred48	Egg48	Pred72	Egg72	Pred96	Egg96	Survival
28	TSSM	traces	1	0	2	0	2	0	3	0	18
29	TSSM	traces	1	0	1	0	2	0	1	0	17
30	TSSM	traces	4	0	5	1	7	3	3	0	11
31	TSSM	traces	1	0	3	0	4	0	2	0	17
32	TSSM	feeding	1	0	1	0	2	0	3	0	11
34	TSSM	feeding	2	0	0	0	2	0	0	0	13
45	TSSM	feeding	2	0	4	1	5	0	3	0	14
46	TSSM	feeding	5	0	5	1
47	TSSM	feeding	3	0	4	0	6	3	5	0	13
48	TSSM	feeding	5	1	7	3	7	4	5	0	10
49	TSSM	feeding	1	0	5	0	5	3	6	3	12
51	TSSM	traces	1	0	3	0	2	0	4	0	14
59	TSSM	traces	3	0	7	3	7	3	7	3	17
60	TSSM	feeding	0	0	1	0	2	0	2	0	12
63	TSSM	traces	4	0	5	0	6	3	7	1	14
64	TSSM	traces	5	0	2	1	7	1	7	3	18
66	TSSM	feeding	3	0	7	2	6	2	7	0	12
68	TSSM	feeding	0	0	3	0	0	0	6	0	12
69	TSSM	traces	5	0	7	3	7	3	7	3	12
71	TSSM	traces	6	0
77	TSSM	traces	6	0	3	4	6	1	6	1	17
82	TSSM	feeding	2	0	5	1	7	1	7	3	12
115	TSSM	feeding	2	0	3	0	6	2	6	0	16
118	TSSM	feeding	6	0	4	0	6	2	6	0	11
119	TSSM	traces	2	0	6	0	7	2	7	3	13
121	TSSM	traces	1	0	3	0	2	0	4	0	16
123	TSSM	feeding	3	0	6	2	6	3	5	1	12
125	TSSM	feeding	4	0	4	0	5	0	6	2	18
126	TSSM	traces	5	1	7	2	7	3	7	3	18
128	TSSM	traces	4	0	7	3	3	1	5	2	18
130	TSSM	traces	3	0	2	0	0	0	1	0	21
132	TSSM	feeding	4	0	6	0	4	0	7	3	12
133	TSSM	traces	0	0	7	1	6	1	7	3	14
136	TSSM	feeding	7	0	7	3	7	1	6	1	12
137	TSSM	traces	3	0	7	1	6	1	7	2	12
141	TSSM	feeding	2	0	6	2	7	2	7	3	12
143	TSSM	feeding	2	0	1	0	0	0	1	0	16
144	TSSM	traces	6	0	6	1	7	1	6	3	11
146	TSSM	feeding	5	1	7	3	7	1	7	3	14
147	TSSM	feeding	4	0	6	2	6	0	7	3	11
35	FO	traces	5	0	2	1	2	0	3	0	17
36	FO	traces	3	0	7	0	0	0	3	0	13
38	FO	traces	5	0	7	2	7	4	4	1	17
39	FO	feeding	4	0	1	0	1	0	3	0	11
40	FO	feeding	7	0	7	2	6	1	5	1	11
41	FO	contact	7	1	7	3	5	1	4	0	11
42	FO	contact	1	0	6	1	6	2	5	1	17
43	FO	contact	4	0	7	3	3	0	6	0	11
44	FO	contact	1	0	3	0	0	0	1	0	11
50	FO	traces	4	0	6	2	7	2	5	0	14
52	FO	feeding	7	1	7	2	6	2	7	4	14
53	FO	feeding	6	1	5	0	7	2	6	2	14
54	FO	feeding	6	0	7	3	5	1	4	0	10
55	FO	feeding	7	0	5	2	5	1	7	2	13
56	FO	feeding	7	1	5	1	7	3
57	FO	contact	4	0	2	0	3	0
58	FO	traces	6	0	4	0	7	1	6	1	17
61	FO	traces	3	0	5	0	7	2	6	1	13
62	FO	traces	3	0	7	3	5	1	7	3	14
65	FO	feeding	6	0	7	3	7	2	7	3	12
67	FO	traces	0	0	0	0	1	0	6	0	17
72	FO	feeding	4	0	7	2	7	1	6	3	12
73	FO	contact	5	0	7	2	5	0	6	0	14
74	FO	traces	7	0	7	3	6	2	7	3	13
75	FO	feeding	5	0	6	1	7	4	6	2	13
76	FO	feeding	5	0	7	1	7	2	6	2	12
78	FO	contact	6	0	4	0	4	0	2	0	14
79	FO	contact	6	0	4	4	7	2	6	2	13
80	FO	contact	6	0	6	2	6	2	7	2	13
81	FO	contact	6	0	5	2	7	2	7	3	17
83	FO	traces	3	0	6	1	5	1	3	0
114	FO	contact	4	0	5	1	7	3	7	3	11
116	FO	contact	1	0	5	0	6	3	7	1	11
117	FO	traces	4	0	4	0	7	1	5	0	16
120	FO	traces	5	0	4	0	7	2	7	3	11
122	FO	traces	4	0	7	2	7	3	5	0	11
124	FO	contact	7	1	7	4	7	3	7	3	14
127	FO	traces	1	0	1	0	3	0	2	0	18
129	FO	traces	0	0	7	0	7	3	6	2	13
131	FO	contact	2	0	4	0	4	0	6	2	14
134	FO	contact	1	0	4	0	1	0	2	0	18
135	FO	contact	5	0	7	2	7	2	7	2	12
138	FO	contact	7	0	7	3	7	2		2
139	FO	feeding	3	0	5	0	4	0	6	2	12
140	FO	traces	6	0	7	1	6	3	7	2	12
142	FO	feeding	4	0	6	1	6	1	6	1	12
145	FO	feeding	7	0	6	0	6	0	7	0
148	FO	contact	4	0	6	0	5	3	7	1	14
149	FO	contact	3	0	2	0	1	0	1	0	20
150	FO	contact	6	1	4	0	7	1	7	1	11
151	FO	contact	1	0
152	FO	contact	4	0	6	1	6	0	6	1	14
153	FO	feeding	7	1	5	0	6	1	5	2	11

## Sheet: Choice
Replicate		Prey species	Type of experience	PredationSpidermites8	PredationThrips8	Eggs8	PredationSpidermites24	PredationThrips24	Eggs24	TotalPrey24
29		TSSM	feeding	2	0	1	3	4	3	7
30		TSSM	cue	1	0	1	3	2	3	5
31		TSSM	feeding	3	0	1	4	2	3	6
32		TSSM	feeding	3	0	1	4	0	2	4
33		FO	contact	3	2	1	4	4	3	8
34		TSSM	feeding	3	0	1	4	4	2	8
35		FO	cue	2	0	1	2	4	3	6
36		FO	contact	3	0	2	4	2	2	6
37		FO	feeding	2	1	1	3	4	3	7
38		TSSM	cue	3	0	1	4	3	1	7
39		FO	contact	2	0	0	3	4	2	7
40		TSSM	feeding	1	2	1	3	4	3	7
41		FO	contact	2	0	1	3	4	3	7
42		FO	cue	2	0	1	3	3	2	6
43		FO	feeding	2	1	1	3	4	3	7
45		FO	contact	2	0	2	4	3	3	7
46		FO	feeding	2	0	0	4	2	2	6
47		TSSM	cue	3	0	0	4	3	2	7
48		FO	cue	1	1	1	2	4	3	6
49		FO	contact	4	0	1	4	4	4	8
50		FO	feeding	3	1	1	4	4	3	8
51		FO	feeding	4	0	2	4	4	3	8
52		FO	cue	2	0	1	4	2	1	6
53		TSSM	cue	2	1	1	4	3	1	7
54		TSSM	feeding	2	0	1	4	2	3	6
55		FO	contact	2	0	1	3	4	3	7
56		FO	feeding	3	0	0	4	4	1	8
57		FO	cue	3	0	1	4	4	2	8
58		FO	cue	2	0	1	4	3	3	7
59		FO	feeding	2	0	1	4	2	3	6
60		TSSM	feeding	1	0	1	4	0	2	4
61		FO	feeding	3	0	1	4	1	1	5
62		TSSM	feeding	2	0	1	4	3	2	7
63		TSSM	cue	3	0	1	4	3	3	7
64		FO	cue	2	0	1	4	2	2	6
65		TSSM	cue	3	0	0	4	1	1	5
66		TSSM	cue	1	0	1	3	1	3	4
67		FO	cue	2	1	2	4	2	2	6
68		TSSM	cue	3	0	1	3	3	3	6
69		FO	contact	3	0	1	4	3	2	7
70		TSSM	cue	1	1	1	3	3	3	6
71		FO	cue	3	0	2	4	4	4	8
72		FO	feeding	3	0	1	4	2	3	6
73		FO	feeding	3	1	1	4	4	1	8
74		TSSM	feeding	4	0	2	4	3	3	7
75		FO	cue	2	1	2	4	4	3	8
76		FO	contact	3	0	2	4	3	2	7
77		FO	contact	4	0	2	4	4	4	8
78		TSSM	feeding	1	1	1	3	4	2	7
79		TSSM	feeding	2	1	1	2	4	3	6
80		TSSM	feeding	0	2	1	2	4	3	6
81		FO	feeding	3	0	1	4	4	3	8
82		FO	contact	2	2	1	4	4	4	8
83		TSSM	feeding	3	2	1	4	4	2	8
84		FO	cue	2	1	1	3	4	2	7
85		TSSM	cue	2	0	1	3	3	3	6
86		FO	cue	3	1	2	3	4	3	7
87		FO	contact	1	0	1	1	3	2	4
97		FO	feeding	3	0	1	3	3	3	6
98		FO	contact	2	2	1	2	4	3	6
99		TSSM	cue	2	0	1	2	3	3	5
100		TSSM	feeding	0	1	1	3	1	1	4
101		FO	contact	2	0	2	4	3	2	7
102		TSSM	feeding	0	0	0	2	0	0	2
103		FO	contact	1	1	1	3	4	2	7
104		FO	contact	3	0	1	4	3	3	7
105		TSSM	feeding	2	0	1	4	1	2	5
106		TSSM	cue	3	1	1	3	4	3	7
107		FO	feeding	3	0	1	3	3	3	6
108		FO	cue	1	0	0	3	1	0	4
109		TSSM	feeding	1	0	0	1	1	0	2
110		FO	feeding	2	1	2	4	4	2	8
111		FO	contact	3	0	1	4	4	3	8
112		FO	contact	2	1	1	4	4	3	8
113		TSSM	feeding	3	1	1	4	4	3	8
114		TSSM	cue	1	0	1	4	4	2	8
115		TSSM	feeding	3	0	1	4	3	2	7
116		TSSM	cue	2	0	1	3	3	3	6
117		FO	feeding	3	0	1	4	4	3	8
118		FO	feeding	3	0	1	4	4	3	8
119		FO	cue	3	1	1	4	3	3	7
120		TSSM	feeding	2	1	1	3	4	2	7
121		FO	contact	3	0	1	4	4	3	8
122		TSSM	cue	2	1	1	4	4	2	8
123		FO	cue	4	0	1	4	4	3	8
124		FO	feeding	4	1	1	4	4	3	8
125		TSSM	feeding	3	0	1	3	4	3	7
126		FO	contact	4	0	0	4	4	2	8
127		FO	cue	2	3	1	3	4	3	7
128		FO	feeding	3	2	1	3	4	3	7
129		TSSM	feeding	2	1	1	3	4	3	7
130		TSSM	cue	2	1	1	2	4	2	6
131		FO	cue	2	2	1	2	3	3	5
132		TSSM	cue	3	0	1	4	0	2	4
133		FO	feeding	3	0	1	4	2	2	6
134		FO	cue	2	0	1	4	4	3	8
135		FO	cue	1	0	1	3	3	2	6
136		TSSM	cue	4	1	1	4	4	3	8
137		FO	feeding	3	0	1	3	4	2	7
138		TSSM	feeding	2	0	0	3	1	2	4
139		TSSM	cue	1	0	0	2	1	0	3
140		TSSM	cue	3	0	1	4	4	3	8
141		FO	feeding	3	0	1	4	2	2	6
142		TSSM	cue	3	1	2	3	4	3	7
143		FO	cue	0	2	1	3	3	3	6
144		FO	contact	3	0	1	3	0	2	3
145		FO	cue	1	2	1	3	4	3	7
146		TSSM	feeding	3	1	1	4	3	3	7
147		FO	cue	3	0	1	4	3	1	7
148		TSSM	cue	1	0	1	3	2	2	5
149		FO	contact	2	1	2	4	3	3	7
150		FO	cue	2	0	1	3	2	2	5
151		FO	cue	3	1	2	3	4	3	7
152		FO	contact	3	0	2	4	4	3	8
153		FO	feeding	3	0	1	4	4	3	8
154		FO	feeding	3	0	1	4	1	3	5
155		FO	feeding	2	2	2	3	4	3	7
156		FO	cue	2	0	1	3	2	3	5
157		FO	contact	3	0	1	4	4	2	8
158		FO	contact	2	0	1	3	3	1	6
159		FO	contact	1	1	1	3	3	2	6
